# Supplementary material for: Acute Respiratory Distress Syndrome: Focus on Viral Origin and Role of Pulmonary Lymphatics
Source: Biomedicines. 2021 Nov 20;9(11):1732. doi: 10.3390/biomedicines9111732 (PMC8615541; doi:10.3390/biomedicines9111732)
Supplement: Supplementary file 1 [file biomedicines-09-01732-s001.zip]

Archive with 1 entries (1 files):
- biomedicines-1422412-supplementary.pdf
